# Supplementary material for: Recent Advances in Pyrimidine-Based Drugs
Source: Pharmaceuticals (Basel). 2024 Jan 11;17(1):104. doi: 10.3390/ph17010104 (PMC10820437; doi:10.3390/ph17010104)
Supplement: Supplementary file 1 [file pharmaceuticals-17-00104-s001.zip]

Archive with 1 entries (1 files):
- pharmaceuticals-2767510-supplementary.pdf
